# Supplementary material for: Commercial arbuscular mycorrhizal fungal inoculant failed to establish in a vineyard despite priority advantage
Source: PeerJ. 2021 Apr 22;9:e11119. doi: 10.7717/peerj.11119 (PMC8071076; doi:10.7717/peerj.11119)
Supplement: Supplemental Information 5 — Size and fruiting measurements made on vines. Columns: plant.id: the identifier given to each vine treatment: J = juvenile, renamed “established”, N = new, renamed “co-inoculated”, G = greenhouse, renamed “pre-inoculated” inoc: 0 = control, 1 = inoculated Year: year measurement was taken. [file peerj-09-11119-s005.csv]

plant.id	treatment	inoc	year	n.shoots	shoot.length	n.nodes	base.diameter.mm	internode.length.mm	n.cluster
J02	J	0	2013		117.5
J03	J	0	2013
J13	J	0	2013
J17	J	0	2013		127
J30	J	0	2013
J39	J	0	2013		83
J43	J	0	2013		115
J50	J	0	2013		73
J05	J	0	2013		95
J09	J	0	2013		116.5
J10	J	0	2013
J21	J	0	2013
J24	J	0	2013
J26	J	0	2013
J27	J	0	2013
J38	J	0	2013
J40	J	0	2013
J41	J	0	2013
J01	J	1	2013
J12	J	1	2013		113
J19	J	1	2013
J20	J	1	2013
J22	J	1	2013
J25	J	1	2013
J35	J	1	2013
J37	J	1	2013
J42	J	1	2013		55
J45	J	1	2013		167.5
J07	J	1	2013
J08	J	1	2013
J16	J	1	2013
J23	J	1	2013		25
J28	J	1	2013
J34	J	1	2013		120
J36	J	1	2013
J46	J	1	2013		81
J47	J	1	2013		87
J48	J	1	2013		162
J49	J	1	2013
N01	N	1	2013	4	27.8	15	5.5
N03	N	0	2013	3	41.7	14	7
N07	N	1	2013	2	40	9	6
N09	N	0	2013	2	53.1	14	5
N13	N	0	2013	2	50.3	14	5
N21	N	1	2013	3	29.4	11	5
N25	N	0	2013	4	35.3	11	5
N26	N		2013	3	23	5	5
N28	N	0	2013	3	25	9	5
N29	N	1	2013	1	26.3	16	6.5
N32	N		2013	4	25	16	5
N34	N	1	2013	7	33	12	3.5
N35	N	0	2013	3	31.5	13	5
N41	N	0	2013	4	48	13	6
N43	N	0	2013	1	49	10	7
N44	N	1	2013	2	36	13	6.5
N45	N	1	2013	2	69	18	6
N46	N	0	2013	3	39	12	5.5
N48	N	0	2013	3	29	13	6
N49	N	1	2013	3	50	13	4.5
N58	N	1	2013	4	49	15	9.5
N59	N	1	2013	3	44.5	13	5.5
N66	N	1	2013	3	34	11	5.5
N70	N	0	2013	4	45	15	6.5
N77	N	1	2013	5	45	12	6
N78	N	0	2013	1	40	13	7.5
N79	N	0	2013	2	16	10	5.5
N82	N	0	2013	3	33	13	7
N83	N	0	2013	4	19.5	11	5
N85	N	1	2013	4	29.5	12	5
N87	N	1	2013	6	26	10	5
N89	N	0	2013	3	32.5	11	5.5
N90	N		2013	2	34.5	13	4
N91	N	0	2013	2	56	18	7.5
N92	N	1	2013	6	23.5	6	4.5
N94	N	1	2013	4	40.5	14	5
N95	N	1	2013	3	44	14	5.5
G05	G	0	2013	3	86	17	5
G08	G	1	2013	2	101.6	16	5
G11	G	0	2013	3	65	10	5
G14	G	1	2013	2	80.4	17	5
G15	G	0	2013	4	73	18	7
G17	G	0	2013	2	105.5	17	7
G20	G	1	2013	4	72.7	12	6
G37	G		2013
G38	G		2013	5	41	6	5
G39	G	1	2013	3	76	17	5
G40	G	0	2013	2	91	15	6
G50	G	0	2013	4	71	15	6.5
G52	G	0	2013	4	38	9	4.5
G53	G	1	2013	4	84	16	6
G55	G	0	2013	4	58	11	4
G56	G	1	2013	3	91.5	15	6
G60	G	1	2013	2	73	14	5
G61	G	0	2013	4	64	12	5
G62	G	0	2013	4	67	14	5
G63	G	0	2013	4	72	15	5.5
G65	G	1	2013	2	62.5	15	4.5
G68	G	0	2013	2	115	20	6.5
G71	G	0	2013	2	68.5	16	7.5
G73	G	1	2013	3	83	16	5
G76	G	1	2013	2	100	18	5.5
G79	G		2013	2	39.5	11	6
G80	G	0	2013	1	61	21	8
G81	G	1	2013	2	80	16	5.5
G84	G	1	2013	4	60	15	5
G88	G	1	2013	2	106	18	5
G93	G	0	2013	2	94	19	5.5
G97	G	1	2013	6	74	13	6
G98	G	1	2013	3	91	18	6
G99	G	1	2013	2	84.5	15	6
J02	J	0	2014	5	66		7.38		3
J03	J	0	2014	3	134		6.7		0
J13	J	0	2014	4	105.5		8.3		5
J17	J	0	2014	4	120		6.7		0
J30	J	0	2014	2	76		6		0
J39	J	0	2014	0	0		0		0
J43	J	0	2014	1	93		7		0
J50	J	0	2014	0	0		0		0
J05	J	0	2014	2	36		3.8		0
J09	J	0	2014	4	119		8.6		3
J10	J	0	2014	5	121.5		5.1		0
J21	J	0	2014	4	30		5.7		0
J24	J	0	2014	4	136		9.5		0
J26	J	0	2014	0	0		0		0
J27	J	0	2014	3	146		6.7		0
J38	J	0	2014	2	33		4.1		0
J40	J	0	2014	0	0		0		0
J41	J	0	2014	4	49		6.4		0
J01	J	1	2014	1	96		8		0
J12	J	1	2014	4	24.5		3.8		0
J19	J	1	2014	3	16		3.8		0
J20	J	1	2014	0	0		0		0
J22	J	1	2014	3	39.5		4.8		0
J25	J	1	2014	4	78		6		4
J35	J	1	2014	4	133		7.6		0
J37	J	1	2014	4	136		6.7		0
J42	J	1	2014	2	61		6		0
J45	J	1	2014	5	155.5		7.6		0
J07	J	1	2014	3	48.5		7.6		0
J08	J	1	2014	4	52		6.7		1
J16	J	1	2014	8	63		8		13
J23	J	1	2014	2	11		3.8		0
J28	J	1	2014	2	74		5.4		1
J34	J	1	2014	3	79		7.3		0
J36	J	1	2014	2	155		8		0
J46	J	1	2014	3	98		7		0
J47	J	1	2014	2	101.5		7		0
J48	J	1	2014	3	78.5		6		2
J49	J	1	2014	11	187		9		0
G05	G	0	2014	2	144		8.3		0
G08	G	1	2014	2	93		6.4		0
G11	G	0	2014	3	48		5.4		0
G14	G	1	2014	1	59		5.4		0
G15	G	0	2014	2	91		6.4		0
G17	G	0	2014	3	35.5		4.8		0
G02	G		2014
G20	G	1	2014	2	56.5		4.8		0
G24	G	0	2014	3	39		4.8		0
G31	G		2014	2	85		6
G32	G	0	2014	5	161		8		0
G36	G		2014	4	82		5
G37	G		2014
G38	G		2014	4	64.5		6
G39	G	1	2014	3	103		5		0
G40	G	0	2014	3	135		5		0
G41	G	0	2014	2	151		6		0
G50	G	0	2014	2	61		5		0
G52	G	0	2014	2	177.5		7		0
G53	G	1	2014	2	76		7		0
G55	G	0	2014	2	153.5		6		0
G56	G	1	2014	3	185		7		0
G60	G	1	2014	3	59		4		0
G61	G	0	2014	2	119		5		0
G62	G	0	2014	3	99		6		0
G63	G	0	2014	3	70		5.7		0
G65	G	1	2014	2	132		6.4		0
G68	G	0	2014	3	147.5		7		1
G69	G	1	2014	2	190		7.3		0
G71	G	0	2014	3	115		7		0
G73	G	1	2014	3	154		6.7		0
G76	G	1	2014	2	151		7.6		0
G84	G	1	2014	2	111		6.4		0
G88	G	1	2014	1	138.5		7.3		0
G93	G	0	2014	2	124.5		5.7		0
G97	G	1	2014	3	63		5.4		0
G99	G	1	2014	3	82		7.3		0
G80	G	0	2014						0
G81	G		2014
G98	G	1	2014						0
N01	N	1	2014	3	134		6.7		0
N03	N	0	2014	4	54		4		0
N04	N	1	2014	2	60		6.4		0
N07	N	1	2014	3	103		6.4		0
N09	N	0	2014	4	96		8		1
N13	N	0	2014	2	113		9.9		0
N21	N	1	2014	4	104.5		5		0
N25	N	0	2014	1	19.5		2.9		0
N28	N	0	2014	2	130.5		8.6		0
N29	N	1	2014	2	123.5		7.3		3
N32	N		2014	2	94		7
N34	N	1	2014	3	91		6		0
N35	N	0	2014	3	104		4		0
N41	N	0	2014	2	99		5		0
N43	N	0	2014	2	135.5		7		0
N44	N	1	2014	2	107.5		5		0
N45	N	1	2014	3	160		7		0
N46	N	0	2014	4	182		7		0
N47	N	1	2014	5	141		6		0
N48	N	0	2014	2	131.5		7		0
N49	N	1	2014	3	91		7		2
N51	N	0	2014	4	64		5		0
N58	N	1	2014	2	205		7		0
N59	N	1	2014	2	159		6		0
N77	N	1	2014	2	156		7.9		0
N78	N	0	2014	2	36		4.5		0
N79	N	0	2014	2	146		7.3		0
N79	N	0	2014	2	120		6		0
N83	N	0	2014	2	152		6		0
N85	N	1	2014	4	77		6.4		0
N87	N	1	2014	3	121		7.3		0
N89	N	0	2014	2	83		5.4		0
N91	N	0	2014	3	93.5		6		2
N92	N	1	2014	2	66		7.3		0
N94	N	1	2014	7	79		6		0
N95	N	1	2014	2	199		6.7		0
J02	J	0	2015	0	0		0		0
J03	J	0	2015	3	66		6		1
J13	J	0	2015	3	14		3.6		0
J17	J	0	2015	3	127		6.8		5
J30	J	0	2015	1	160		5.9		1
J39	J	0	2015	0	0		0		0
J43	J	0	2015	2	136		5.2		0
J50	J	0	2015	4	33		4.4		3
J05	J	0	2015	0	0		0		0
J09	J	0	2015	3	76		6.3		0
J10	J	0	2015	2	155		6.9		2
J21	J	0	2015	3	56		3.9		1
J24	J	0	2015	6	65		5		2
J26	J	0	2015	3	68		5.7		0
J27	J	0	2015	4	74		6.6		5
J38	J	0	2015	0	0		0		0
J40	J	0	2015	0	0		0		0
J41	J	0	2015	3	25		2.4		0
J01	J	1	2015	0	0		0		0
J12	J	1	2015	3	38		4.2		0
J19	J	1	2015	0	0		0		0
J20	J	1	2015	3	141		5.8		1
J22	J	1	2015	4	50		4.4		0
J25	J	1	2015	0	0		0		0
J35	J	1	2015	10	51		5		10
J37	J	1	2015	5	94		7.1		8
J42	J	1	2015	1	142		5.1		1
J45	J	1	2015	2	32		4.1		0
J07	J	1	2015	3	87		6.3		4
J08	J	1	2015	0	0		0		0
J16	J	1	2015	5	18		3.4		0
J23	J	1	2015	0	0		0		0
J28	J	1	2015	4	69		4.7		0
J34	J	1	2015	2	67		6.7		2
J36	J	1	2015	3	83		6.2		0
J46	J	1	2015	0	0		0		0
J47	J	1	2015	2	30		4		0
J48	J	1	2015	0	0		0		0
J49	J	1	2015	17	144		8.2		24
N01	N	1	2015	2	64		5.1		1
N03	N	0	2015	2	99		5.7		1
N04	N	1	2015	2	173		6.8		0
N07	N	1	2015	5	125		7		7
N13	N	0	2015	4	114		6		0
N21	N	1	2015	2	179		6.2		3
N25	N	0	2015	1	34		3.2		0
N29	N	1	2015	3	45		3.9		0
N33	N		2015	1	78		5.3
N34	N	1	2015	2	125		5.1		1
N35	N	0	2015	2	45		3.6		1
N41	N	0	2015	2	137		8.4		1
N43	N	0	2015	6	96		7		4
N44	N	1	2015	3	134		5.9		5
N45	N	1	2015	6	110		7.6		1
N46	N	0	2015	4	173		8.3		6
N47	N	1	2015	6	83		6.1		8
N48	N	0	2015	2	51		5.6		4
N49	N	1	2015	5	106		6.4		9
N51	N	0	2015	3	109		6.1		2
N58	N	1	2015	3	110		5.9		5
N59	N	1	2015	4	91		5.6		5
N77	N	1	2015	6	58		6		7
N78	N	0	2015	1	57		3.9		0
N79	N	0	2015	6	155		7.3		8
N79.2	N	0	2015	2	69		3.6
N83	N	0	2015	5	79		5.9		6
N85	N	1	2015	1	256		5.9		0
N87	N	1	2015	1	62		2.9		0
N89	N	0	2015	2	105		6.7		2
N91	N	0	2015	3	172		7.2		3
N92	N	1	2015	1	41		4.2		0
N94	N	1	2015	2	140		6.4		0
N95	N	1	2015	2	259		8		0
G05	G	0	2015	3	56		6.8		5
G08	G	1	2015	3	103		5.3		0
G11	G	0	2015	3	87		7.2		0
G15	G	0	2015	3	123		4.8		0
G17	G	0	2015	2	121		4.1		0
G20	G	1	2015	5	159		6.1		0
G24	G	0	2015	2	146		5.8		1
G31	G		2015	2	113		5.2
G38	G		2015	3	152		6
G39	G	1	2015	5	86		5.8		3
G40	G	0	2015	6	72		4.9		5
G41	G	0	2015	6	107		6.2		5
G50	G	0	2015	3	64		5.8		3
G52	G	0	2015	3	124		5.9		5
G53	G	1	2015	1	146		5.7		2
G56	G	1	2015	4	96		6		4
G60	G	1	2015	2	77		5.4		1
G61	G	0	2015	2	132		5.2		1
G62	G	0	2015	4	119		7.9		6
G63	G	0	2015	4	83		3.9		0
G65	G	1	2015	2	249		6.9		0
G68	G	0	2015	8	107		5.9		6
G69	G	1	2015	2	176		6.1		3
G71	G	0	2015	7	154		6		7
G73	G	1	2015	6	82		6		5
G76	G	1	2015	7	134		7.2		2
G84	G	1	2015	2	100		6.4		2
G88	G	1	2015	3	135		6.1		0
G93	G	0	2015	2	103		3.8		0
G97	G	1	2015	3	136		5.4		3
G99	G	1	2015	2	134		7.6		1
G91	G		2015	6	133		6.9
N85	N	1	2016		36		5	34
G84	G	1	2016		18		2	19
N89	N	0	2016		26		4	24
G88	G	1	2016		38		4	44
G93	G	0	2016		52		4	35
N94	N	1	2016		51		7	32
N91	N	0	2016		36		5	41
G97	G	1	2016		12.5		3	29
N95	N	1	2016		40		6	31
G99	G	1	2016		19		3	38
N92	N	1	2016		25		4	40
N77	N	1	2016		31		4	34
N78	N	0	2016		22		3	33
N79	N	0	2016		21.5		3	22
N83	N	0	2016		14		4	26
G68	G	0	2016		44		4	40
N79	N	0	2016		39		5	34
G69	G	1	2016		46		5	25
G71	G	0	2016		68		5	46
G73	G	1	2016		42		4	30
G76	G	1	2016		46		6	29
G63	G	0	2016		17		4	21
G65	G	1	2016		34		5	43
G62	G	0	2016		90		4	56
G61	G	0	2016		21		3	35
G60	G	1	2016		11		2	29
N59	N	1	2016		36		5	37
N58	N	1	2016		24		4	31
G50	G	0	2016		14		3	32
N48	N	0	2016		6		4	33
N49	N	1	2016		17		4	34
N51	N	0	2016		39		4	46
G56	G	1	2016		23		5	31
G53	G	1	2016		15		3	26
G52	G	0	2016		34		5	44
G38	G		2016		26		4	39
N45	N	1	2016		39		5	64
G39	G	1	2016		24		4	31
N46	N	0	2016		41		5	46
N41	N	0	2016		16		5	32
G40	G	0	2016		14		4	36
N43	N	0	2016		32		5	38
N47	N	1	2016		54		4	32
G41	G	0	2016		32		4	28
N44	N	1	2016		23		4	29
G91	G		2016		30		4	28
G31	G		2016		22		4	27
N34	N	1	2016		32		4	31
G07	G		2016		156		7	51
N08	N		2016		83		5	44
G11	G	0	2016		149		4	43
G13	G		2016		66		6	47
N15	N		2016		21		3	32
G17	G	0	2016		62		4	51
G21	G		2016		25		5	31
N20	N		2016		26		6	39
G29	G		2016		5.5		2	20
N24	N		2016		49		3	31
G05	G	0	2016		58		5	52
G04	G		2016		22		4	42
N03	N	0	2016		41		6	31
N01	N	1	2016		29		5	42
